# Supplementary material for: Design of public cultural sign based on Faster-R-CNN and its application in urban visual communication
Source: PeerJ Comput Sci. 2023 Jun 13;9:e1399. doi: 10.7717/peerj-cs.1399 (PMC10280649; doi:10.7717/peerj-cs.1399)
Supplement: Supplemental Information 1 [file peerj-cs-09-1399-s001.zip]

Archive with 23 entries (20 files):
- Code/demo.py
- Code/symdata/
- Code/symdata/__init__.py
- Code/symdata/anchor.py
- Code/symdata/bbox.py
- Code/symdata/image.py
- Code/symdata/loader.py
- Code/symdata/vis.py
- Code/symimdb/
- Code/symimdb/__init__.py
- Code/symimdb/coco.py
- Code/symimdb/imdb.py
- Code/symimdb/pascal_voc.py
- Code/symnet/
- Code/symnet/__init__.py
- Code/symnet/logger.py
- Code/symnet/metric.py
- Code/symnet/model.py
- Code/symnet/proposal_target.py
- Code/symnet/symbol_resnet.py
- Code/symnet/symbol_vgg.py
- Code/test.py
- Code/train.py
