# Supplementary material for: Design of public cultural sign based on Faster-R-CNN and its application in urban visual communication
Source: PeerJ Comput Sci. 2023 Jun 13;9:e1399. doi: 10.7717/peerj-cs.1399 (PMC10280649; doi:10.7717/peerj-cs.1399)
Supplement: Supplemental Information 1 [file peerj-cs-09-1399-s001.zip › Code/symdata/bbox.py]

import numpy as np


def bbox_flip(bbox, width, flip_x=False):
    """
    invalid value in bbox_transform if this wrong (no overlap), note index 0 and 2
    also note need to save before assignment
    :param bbox: [n][x1, y1, x2, y2]
    :param width: cv2 (height, width, channel)
    :param flip_x: will flip x1 and x2
    :return: flipped box
    """
    if flip_x:
        xmax = width - bbox[:, 0]
        xmin = width - bbox[:, 2]
        bbox[:, 0] = xmin
        bbox[:, 2] = xmax
    return bbox


def bbox_overlaps(boxes, query_boxes):
    """
    determine overlaps between boxes and query_boxes
    :param boxes: n * 4 bounding boxes
    :param query_boxes: k * 4 bounding boxes
    :return: overlaps: n * k overlaps
    """
    n_ = boxes.shape[0]
    k_ = query_boxes.shape[0]
    overlaps = np.zeros((n_, k_), dtype=np.float)
    for k in range(k_):
        query_box_area = (query_boxes[k, 2] - query_boxes[k, 0] + 1) * (query_boxes[k, 3] - query_boxes[k, 1] + 1)
        for n in range(n_):
            iw = min(boxes[n, 2], query_boxes[k, 2]) - max(boxes[n, 0], query_boxes[k, 0]) + 1
            if iw > 0:
                ih = min(boxes[n, 3], query_boxes[k, 3]) - max(boxes[n, 1], query_boxes[k, 1]) + 1
                if ih > 0:
                    box_area = (boxes[n, 2] - boxes[n, 0] + 1) * (boxes[n, 3] - boxes[n, 1] + 1)
                    all_area = float(box_area + query_box_area - iw * ih)
                    overlaps[n, k] = iw * ih / all_area
    return overlaps


def clip_boxes(boxes, im_shape):
    """
    Clip boxes to image boundaries.
    :param boxes: [N, 4* num_classes]
    :param im_shape: tuple of 2
    :return: [N, 4* num_classes]
    """
    # x1 >= 0
    boxes[:, 0::4] = np.maximum(np.minimum(boxes[:, 0::4], im_shape[1] - 1), 0)
    # y1 >= 0
    boxes[:, 1::4] = np.maximum(np.minimum(boxes[:, 1::4], im_shape[0] - 1), 0)
    # x2 < im_shape[1]
    boxes[:, 2::4] = np.maximum(np.minimum(boxes[:, 2::4], im_shape[1] - 1), 0)
    # y2 < im_shape[0]
    boxes[:, 3::4] = np.maximum(np.minimum(boxes[:, 3::4], im_shape[0] - 1), 0)
    return boxes


def bbox_transform(ex_rois, gt_rois, box_stds):
    """
    compute bounding box regression targets from ex_rois to gt_rois
    :param ex_rois: [N, 4]
    :param gt_rois: [N, 4]
    :return: [N, 4]
    """
    assert ex_rois.shape[0] == gt_rois.shape[0], 'inconsistent rois number'

    ex_widths = ex_rois[:, 2] - ex_rois[:, 0] + 1.0
    ex_heights = ex_rois[:, 3] - ex_rois[:, 1] + 1.0
    ex_ctr_x = ex_rois[:, 0] + 0.5 * (ex_widths - 1.0)
    ex_ctr_y = ex_rois[:, 1] + 0.5 * (ex_heights - 1.0)

    gt_widths = gt_rois[:, 2] - gt_rois[:, 0] + 1.0
    gt_heights = gt_rois[:, 3] - gt_rois[:, 1] + 1.0
    gt_ctr_x = gt_rois[:, 0] + 0.5 * (gt_widths - 1.0)
    gt_ctr_y = gt_rois[:, 1] + 0.5 * (gt_heights - 1.0)

    targets_dx = (gt_ctr_x - ex_ctr_x) / (ex_widths + 1e-14) / box_stds[0]
    targets_dy = (gt_ctr_y - ex_ctr_y) / (ex_heights + 1e-14) / box_stds[1]
    targets_dw = np.log(gt_widths / ex_widths) / box_stds[2]
    targets_dh = np.log(gt_heights / ex_heights) / box_stds[3]

    targets = np.vstack((targets_dx, targets_dy, targets_dw, targets_dh)).transpose()
    return targets


def bbox_pred(boxes, box_deltas, box_stds):
    """
    Transform the set of class-agnostic boxes into class-specific boxes
    by applying the predicted offsets (box_deltas)
    :param boxes: !important [N 4]
    :param box_deltas: [N, 4 * num_classes]
    :return: [N 4 * num_classes]
    """
    if boxes.shape[0] == 0:
        return np.zeros((0, box_deltas.shape[1]))

    widths = boxes[:, 2] - boxes[:, 0] + 1.0
    heights = boxes[:, 3] - boxes[:, 1] + 1.0
    ctr_x = boxes[:, 0] + 0.5 * (widths - 1.0)
    ctr_y = boxes[:, 1] + 0.5 * (heights - 1.0)

    dx = box_deltas[:, 0::4] * box_stds[0]
    dy = box_deltas[:, 1::4] * box_stds[1]
    dw = box_deltas[:, 2::4] * box_stds[2]
    dh = box_deltas[:, 3::4] * box_stds[3]

    pred_ctr_x = dx * widths[:, np.newaxis] + ctr_x[:, np.newaxis]
    pred_ctr_y = dy * heights[:, np.newaxis] + ctr_y[:, np.newaxis]
    pred_w = np.exp(dw) * widths[:, np.newaxis]
    pred_h = np.exp(dh) * heights[:, np.newaxis]

    pred_boxes = np.zeros(box_deltas.shape)
    # x1
    pred_boxes[:, 0::4] = pred_ctr_x - 0.5 * (pred_w - 1.0)
    # y1
    pred_boxes[:, 1::4] = pred_ctr_y - 0.5 * (pred_h - 1.0)
    # x2
    pred_boxes[:, 2::4] = pred_ctr_x + 0.5 * (pred_w - 1.0)
    # y2
    pred_boxes[:, 3::4] = pred_ctr_y + 0.5 * (pred_h - 1.0)

    return pred_boxes


def nms(dets, thresh):
    """
    greedily select boxes with high confidence and overlap with current maximum <= thresh
    rule out overlap >= thresh
    :param dets: [[x1, y1, x2, y2 score]]
    :param thresh: retain overlap < thresh
    :return: indexes to keep
    """
    x1 = dets[:, 0]
    y1 = dets[:, 1]
    x2 = dets[:, 2]
    y2 = dets[:, 3]
    scores = dets[:, 4]

    areas = (x2 - x1 + 1) * (y2 - y1 + 1)
    order = scores.argsort()[::-1]

    keep = []
    while order.size > 0:
        i = order[0]
        keep.append(i)
        xx1 = np.maximum(x1[i], x1[order[1:]])
        yy1 = np.maximum(y1[i], y1[order[1:]])
        xx2 = np.minimum(x2[i], x2[order[1:]])
        yy2 = np.minimum(y2[i], y2[order[1:]])

        w = np.maximum(0.0, xx2 - xx1 + 1)
        h = np.maximum(0.0, yy2 - yy1 + 1)
        inter = w * h
        ovr = inter / (areas[i] + areas[order[1:]] - inter)

        inds = np.where(ovr <= thresh)[0]
        order = order[inds + 1]

    return keep


def im_detect(rois, scores, bbox_deltas, im_info,
              bbox_stds, nms_thresh, conf_thresh):
    """rois (nroi, 4), scores (nrois, nclasses), bbox_deltas (nrois, 4 * nclasses), im_info (3)"""
    rois = rois.asnumpy()
    scores = scores.asnumpy()
    bbox_deltas = bbox_deltas.asnumpy()

    im_info = im_info.asnumpy()
    height, width, scale = im_info

    # post processing
    pred_boxes = bbox_pred(rois, bbox_deltas, bbox_stds)
    pred_boxes = clip_boxes(pred_boxes, (height, width))

    # we used scaled image & roi to train, so it is necessary to transform them back
    pred_boxes = pred_boxes / scale

    # convert to per class detection results
    det = []
    for j in range(1, scores.shape[-1]):
        indexes = np.where(scores[:, j] > conf_thresh)[0]
        cls_scores = scores[indexes, j, np.newaxis]
        cls_boxes = pred_boxes[indexes, j * 4:(j + 1) * 4]
        cls_dets = np.hstack((cls_boxes, cls_scores))
        keep = nms(cls_dets, thresh=nms_thresh)

        cls_id = np.ones_like(cls_scores) * j
        det.append(np.hstack((cls_id, cls_scores, cls_boxes))[keep, :])

    # assemble all classes
    det = np.concatenate(det, axis=0)
    return det
