# Supplementary material for: Design of public cultural sign based on Faster-R-CNN and its application in urban visual communication
Source: PeerJ Comput Sci. 2023 Jun 13;9:e1399. doi: 10.7717/peerj-cs.1399 (PMC10280649; doi:10.7717/peerj-cs.1399)
Supplement: Supplemental Information 1 [file peerj-cs-09-1399-s001.zip › Code/symdata/vis.py]

def vis_detection(im_orig, detections, class_names, thresh=0.7):
    """visualize [cls, conf, x1, y1, x2, y2]"""
    import matplotlib.pyplot as plt
    import random
    plt.imshow(im_orig)
    colors = [(random.random(), random.random(), random.random()) for _ in class_names]
    for [cls, conf, x1, y1, x2, y2] in detections:
        cls = int(cls)
        if cls > 0 and conf > thresh:
            rect = plt.Rectangle((x1, y1), x2 - x1, y2 - y1,
                                 fill=False, edgecolor=colors[cls], linewidth=3.5)
            plt.gca().add_patch(rect)
            plt.gca().text(x1, y1 - 2, '{:s} {:.3f}'.format(class_names[cls], conf),
                           bbox=dict(facecolor=colors[cls], alpha=0.5), fontsize=12, color='white')
    plt.show()
